# Supplementary material for: Genomic analysis of multidrug-resistant Delftia tsuruhatensis isolated from raw bovine milk
Source: Front Microbiol. 2024 Jan 4;14:1321122. doi: 10.3389/fmicb.2023.1321122 (PMC10794605; doi:10.3389/fmicb.2023.1321122)
Supplement: Supplementary file 1 [file Table_1.xlsx]

## Sheet: Sheet1
Table S1. Putative antimicrobial resistsance genes predicted in 11 genomes of D. tsuruhatensis and D. lacustris. Percantage of identity is shown as heatmap (low - green, high - blue).
Resistance mechanism	CARD id	Gene name	Source	Strain
				MR-6-3H	D.t 161/1	D.t 11304	D.t 391	D.t TR1180	D.t 45.2.2	D.t CM13	D.t NBRC 16741(T)	D.t MTQ3	D.l LZ-C	D.l LMG 24775
				Source
				Identity (amino acid sequences) %
				Food	Clinical				Animal		missing	Environment		missing
Efflux pumps	ARO:3003010	ceoB	Burkholderia cepacia	71.735	71.637	71.637	72.136	71.637	71.637	71.637	71.637	71.637	71.637	71.637
	ARO:3003923	oqxB	Escherichia coli	68.942	68.942	68.942	69.413	68.942	68.942	68.942	68.942	0	68.942	77.67
	ARO:3004074	MuxB	Pseudomonas aeruginosa PAO1	68.876	69.216	0	67.331	69.021	68.78	68.876	68.876	68.588	68.876	69.119
	ARO:3000801	MexD	Pseudomonas aeruginosa	67.018	67.148	67.245	63.006	66.956	67.245	67.245	67.052	67.308	66.635	67.245
	ARO:3004107	Paer_soxR	Pseudomonas aeruginosa PAO1	66.423	66.423	66.423	66.423	66.423	66.423	66.423	66.423	66.423	66.423	66.423
	ARO:3000775	adeB	Acinetobacter baumannii	62.673	62.574	62.673	63.576	62.574	62.673	62.673	62.673	62.574	62.673	62.475
	ARO:3000800	MexC	Pseudomonas aeruginosa	61.56	61.003	60.724	0	61.56	60.882	61.56	61.281	61.281	61.281	60.606
	ARO:3000794	mdtC	Escherichia coli str. K-12 substr. MG1655	60.861	60.861	60.861	60.763	60.861	60.861	60.763	60.861	60.861	60.47	60.763
	ARO:3000802	OprJ	Pseudomonas aeruginosa	60.297	60.297	60.297	66.667	60.085	61.017	60.86	61.505	60.897	61.017	61.075
	ARO:3000378	MexB	Pseudomonas aeruginosa	0	0	0	68.421	0	0	0	0	0	0	0
	ARO:3000793	mdtB	Escherichia coli str. K-12 substr. MG1655	0	0	0	60.538	0	0	0	0	0	0	0
	ARO:3000811	mtrD	Neisseria meningitidis MC58	0	0	0	60.949	0	0	0	0	0	0	0
	ARO:3002522	novA	Streptomyces niveus	0	0	0	61	0	0	0	0	0	0	0
	ARO:3002703	cmx	Corynebacterium striatum	0	0	0	0	0	0	0	0	0	99.744	0
	ARO:3000777	adeF	Acinetobacter baumannii AYE	0	0	0	72.908	0	0	0	0	0	0	62.406
	ARO:3000768	abeS	Acinetobacter baumannii AB307-0294	60	60	60	60	60	60	60	60	60	60	60
	ARO:3000791	mdsC	Salmonella enterica subsp. enterica serovar Typhimurium str. LT2	0	68.519	0	0	0	0	0	0	0	69.136	0
	ARO:3000790	mdsB	Salmonella enterica subsp. enterica serovar Typhimurium str. LT2	0	81.285	0	0	0	0	0	0	0	80.907	0
	ARO:3000789	mdsA	Salmonella enterica subsp. enterica serovar Typhimurium str. LT2	0	62.954	0	0	0	0	0	0	0	0	0
	ARO:3000504	golS	Salmonella enterica subsp. enterica serovar Typhimurium str. LT2	0	75.484	0	0	0	0	0	0	0	79.355	0
	ARO:3005043	cmlA9	Salmonella enterica subsp. enterica serovar Emek	0	0	0	0	100	0	0	0	0	0	0
	ARO:3000174	tet(G)	Pseudomonas sp.	0	0	0	0	94.4	0	0	0	0	0	0
Beta-lactamases	ARO:3005323	OXA-926	Klebsiella	70.656	70.656	71.815	73.128	71.042	71.042	71.042	71.429	70.656	71.094	71.042
	ARO:3001768	OXA-118	Burkholderia cepacia	0	0	60.4	0	60.4	61.2	60.4	0	0	0	61.2
	ARO:3001410	OXA-15	Pseudomonas aeruginosa	0	0	0	0	0	0	0	60.456	60.456	0	0
Aminoglycoside inactivation enzymes	ARO:3002603	aadA3	Plasmid NR79	0	0	0	0	98.479	0	0	0	0	0	0
	ARO:3002639	APH(3'')-Ib	Pseudomonas aeruginosa	0	0	0	0	0	0	0	0	0	99.625	0
	ARO:3002660	APH(6)-Id	Pseudomonas aeruginosa	0	0	0	0	0	0	0	0	0	99.64	0
Diaminopyrimidine resistance	ARO:3000410	sul1	Vibrio fluvialis	0	0	0	100	100	0	0	0	0	0	0
	ARO:3003014	dfrA16	Escherichia coli	0	0	0	0	100	0	0	0	0	0	0
Other	ARO:3002678	Paer_catB6	Pseudomonas aeruginosa	0	72.596	0	0	0	0	0	0	0	0	0
