# Supplementary material for: Genomic analysis of multidrug-resistant Delftia tsuruhatensis isolated from raw bovine milk
Source: Front Microbiol. 2024 Jan 4;14:1321122. doi: 10.3389/fmicb.2023.1321122 (PMC10794605; doi:10.3389/fmicb.2023.1321122)
Supplement: Supplementary file 2 [file Table_2.xlsx]

## Sheet: Sheet 1
Table S2. Putative virulence genes predicted in 11 genomes of D. tsuruhatensis and D. lacustris. Percantage of amino acid sequence identity is shown as heatmap (low - green, high - blue).
VF type	VFDB id	Gene name	Gene product	Strain
				MR-6-3H	D.t 161/1	D.t 11304	D.t 391	D.t TR1180	D.t 45.2.2	D.t CM13	D.t NBRC 16741(T)	D.t MTQ3	D.l LZ-C	D.l LMG 24775
				Source
				Identity (amino acid sequences) %
				Food	Clinical				Animal		missing	Environment		missing
Motility	VFG043206(gb|WP_005164479)	cheY	chemotaxis regulatory protein CheY [Flagella (VF0394) - Motility (VFC0204)] [Yersinia enterocolitica subsp. enterocolitica 8081]	70.968	70.968	70.968	70.968	70.968	70.968	70.968	70.968	70.968	70.968	70.968
	VFG002338(gb|WP_042661456)	fliP	flagellar biosynthetic protein FliP [Flagella (VF0394) - Motility (VFC0204)] [Yersinia enterocolitica subsp. enterocolitica 8081]	63.229	63.229	63.229	63.229	63.229	63.229	63.229	63.229	63.229	63.229	63.229
	VFG002513(gb|WP_004197257)	flgG	flagellar basal body rod protein FlgG [Flagella (VF0430) - Motility (VFC0204)] [Burkholderia pseudomallei K96243]	62.308	62.308	62.308	62.651	62.308	62.308	62.308	62.308	0	62.308	62.308
	VFG002499(gb|WP_004197164)	fliI	flagellum-specific ATP synthase FliI [Flagella (VF0430) - Motility (VFC0204)] [Burkholderia pseudomallei K96243]	61.656	61.656	61.656	61.656	61.656	61.656	61.656	61.438	61.656	61.656	61.656
	VFG002492(gb|WP_004184995)	fliN	flagellar motor switch protein FliN [Flagella (VF0430) - Motility (VFC0204)] [Burkholderia pseudomallei K96243]	61.111	61.111	61.111	61.111	61.111	61.111	61.111	61.111	61.111	61.111	61.111
	VFG001263(gb|NP_250143)	flhA	flagellar biosynthesis protein FlhA [Flagella (VF0273) - Motility (VFC0204)] [Pseudomonas aeruginosa PAO1]	0	0	0	74.265	0	0	0	0	0	0	0
	VFG001854(gb|WP_010947070)	fliC	flagellin [Flagella (VF0157) - Motility (VFC0204)] [Legionella pneumophila subsp. pneumophila str. Philadelphia 1]	0	0	0	0	0	0	0	0	0	62.791	0
	VFG002346(gb|WP_005160438)	flgG	flagellar basal-body rod protein FlgG [Flagella (VF0394) - Motility (VFC0204)] [Yersinia enterocolitica subsp. enterocolitica 8081]	0	0	0	0	0	0	0	0	61.538	0	0
	VFG002529(gb|WP_011205290)	tsr	methyl-accepting chemotaxis protein I [Flagella (VF0430) - Motility (VFC0204)] [Burkholderia pseudomallei K96243]	0	0	0	60.345	0	63.636	0	0	0	0	0
	VFG012002(gb|YP_002344683)	pseB	UDP-GlcNAc-specific C4,6 dehydratase/C5 epimerase [Flagella (VF0114) - Motility (VFC0204)] [Campylobacter jejuni subsp. jejuni NCTC 11168]	0	0	0	0	0	0	0	0	0	0	66.258
Adherence	VFG046465(gb|WP_003028672)	tufA	elongation factor Tu [EF-Tu (VF0460) - Adherence (VFC0001)] [Francisella tularensis subsp. tularensis SCHU S4]	78.987	78.987	0	0	78.987	0	78.987	0	81.513	0	78.987
	VFG001223(gb|NP_249086)	pilT	twitching motility protein PilT [Type IV pili (VF0082) - Adherence (VFC0001)] [Pseudomonas aeruginosa PAO1]	75.652	75.652	75.652	75.652	75.652	75.652	75.652	75.652	75.652	75.652	75.652
	VFG001855(gb|WP_197535493)	htpB	Hsp60, 60K heat shock protein HtpB [Hsp60 (VF0159) - Adherence (VFC0001)] [Legionella pneumophila subsp. pneumophila str. Philadelphia 1]	71.852	71.852	71.852	62.791	71.852	71.852	71.852	71.852	71.956	71.852	71.852
	VFG006199(gb|WP_010980842)	pilT2	twitching motility protein PilT [Type IV pili (VF0075) - Adherence (VFC0001)] [Neisseria meningitidis MC58]	64.489	64.489	64.489	64.489	64.489	64.489	64.489	64.489	64.489	64.489	64.489
	VFG001225(gb|NP_249099)	pilG	twitching motility protein PilG [Type IV pili (VF0082) - Adherence (VFC0001)] [Pseudomonas aeruginosa PAO1]	62.609	62.609	62.609	62.609	62.609	62.609	62.609	62.609	62.609	62.609	62.609
	VFG000221(gb|WP_010980743)	pilE	Type IV pilus major pilin subunit PilE [Type IV pili (VF0075) - Adherence (VFC0001)] [Neisseria meningitidis MC58]	0	0	0	0	0	60	0	0	0	0	0
	VFG012095(gb|WP_003435012)	groEL	chaperonin GroEL [GroEL (VF0594) - Adherence (VFC0001)] [Clostridium difficile 630]	0	0	0	63.699	0	0	0	0	0	0	0
	VFG050457(gb|WP_001274990.1)	pilB	type IV-A pilus assembly ATPase PilB [TFP (VF1334) - Adherence (VFC0001)] [Acinetobacter baumannii ACICU]	0	0	0	67.492	0	0	0	0	0	0	0
Immune modulation	VFG002225(gb|WP_002963680)	gmd	GDP-mannose 4,6-dehydratase [LPS (VF0367) - Immune modulation (VFC0258)] [Brucella melitensis bv. 1 str. 16M]	76.471	78.431	78.431	78.431	0	76.471	78.431	0	0	0	0
	VFG002228(gb|WP_002963677)	wzt	O-antigen export system ATP-binding protein [LPS (VF0367) - Immune modulation (VFC0258)] [Brucella melitensis bv. 1 str. 16M]	66.393	68.163	68.163	68.163	0	66.393	68.163	0	0	0	0
	VFG002226(gb|WP_002963679)	per	perosamine synthetase [LPS (VF0367) - Immune modulation (VFC0258)] [Brucella melitensis bv. 1 str. 16M]	60.446	62.849	62.849	62.57	0	60.446	62.57	0	0	0	0
	VFG000036(gb|WP_010929614)	bplC	lipopolysaccharide biosynthesis protein [LPS (VF0033) - Immune modulation (VFC0258)] [Bordetella pertussis Tohama I]	0	0	0	0	0	0	0	0	0	61.202	0
	VFG002377(gb|WP_005167721)	rfbF	glucose-1-phosphate cytidylyltransferase [O-antigen (VF0392) - Immune modulation (VFC0258)] [Yersinia enterocolitica subsp. enterocolitica 8081]	0	0	0	0	0	73.93	0	73.93	0	0	0
	VFG002569(gb|WP_004522157)	manC	GDP-mannose pyrophosphorylase [Capsule I (VF0436) - Immune modulation (VFC0258)] [Burkholderia pseudomallei K96243]	0	0	60.55	0	0	0	0	0	0	0	0
	VFG013465(gb|WP_005693586)	kdsA	2-dehydro-3-deoxyphosphooctonate aldolase [LOS (VF0044) - Immune modulation (VFC0258)] [Haemophilus influenzae Rd KW20]	0	0	0	0	0	0	0	0	0	61.852	0
	VFG014100(gb|NP_251848)	wbpB	UDP-N-acetyl-2-amino-2-deoxy-D-glucuronate oxidase [LPS (VF0085) - Immune modulation (VFC0258)] [Pseudomonas aeruginosa PAO1]	0	0	0	0	0	0	0	0	0	74.277	0
	VFG037927(gb|WP_000470518)	pseC	UDP-4-amino-4, 6-dideoxy-N-acetyl-beta-L-altrosamine transaminase [Capsule (VF0465) - Immune modulation (VFC0258)] [Acinetobacter baumannii ACICU]	0	0	0	0	0	0	0	0	0	0	61.979
	VFG047039(gb|WP_003018140)	wbtL	glucose-1-phosphate thymidylyltransferase [LPS (VF0542) - Immune modulation (VFC0258)] [Francisella tularensis subsp. tularensis SCHU S4]	0	0	63.574	0	0	63.574	0	63.574	0	0	0
Stress survival	VFG037028(gb|WP_002218620)	katA	catalase [KatA (VF0454) - Stress survival (VFC0282)] [Neisseria meningitidis MC58]	70.168	70.168	70.168	66.289	70.168	70.168	70.168	70.168	70.168	69.958	70.168
	VFG001867(gb|WP_016357051)	sodB	superoxide dismutase [SodB (VF0169) - Stress survival (VFC0282)] [Legionella pneumophila subsp. pneumophila str. Philadelphia 1]	66.146	66.667	66.667	66.667	66.667	66.667	66.667	66.667	66.667	66.667	66.667
	VFG000077(gb|NP_465991)	clpP	ATP-dependent Clp protease proteolytic subunit [ClpP (VF0074) - Stress survival (VFC0282)] [Listeria monocytogenes EGD-e]	65.464	65.464	65.464	65.464	65.464	65.464	65.464	65.464	65.464	65.464	65.464
	VFG000270(gb|WP_000724295)	ureB	urease beta subunit UreB, urea amidohydrolase [Urease (VF0050) - Stress survival (VFC0282)] [Helicobacter pylori 26695]	63.093	63.093	63.093	0	63.269	62.917	62.917	62.917	62.917	63.269	63.093
	VFG000274(gb|WP_000238762)	ureG	urease accessory protein (ureG) [Urease (VF0050) - Stress survival (VFC0282)] [Helicobacter pylori 26695]	60.714	60.714	60.714	0	60.714	60.714	60.714	60.714	60.714	60.714	60.714
	VFG000079(gb|NP_463763)	clpC	endopeptidase Clp ATP-binding chain C [ClpC (VF0072) - Stress survival (VFC0282)] [Listeria monocytogenes EGD-e]	0	0	0	64.655	0	0	0	0	0	0	0
	VFG000269(gb|WP_000779223)	ureA	urease alpha subunit UreA [Urease (VF0050) - Stress survival (VFC0282)] [Helicobacter pylori 26695]	0	0	60	0	0	60	60	0	0	0	0
Secretion system	VFG041098(gb|NP_459271)	STM0274	EvpB family type VI secretion protein [SCI (Salmonella centrisome island) (VF0974) - Effector delivery system (VFC0086)] [Salmonella enterica subsp. enterica serovar Typhimurium str. LT2]	75.202	75	75.202	75.202	75.202	75.202	75.202	75.202	75.202	75.202	75.202
	VFG002069(gb|NP_248773)	hsiB1/vipA/tssB	type VI secretion system tubule-forming protein VipA [HSI-1 (VF0334) - Effector delivery system (VFC0086)] [Pseudomonas aeruginosa PAO1]	74.684	74.684	74.684	74.684	74.684	74.684	74.684	74.684	74.684	74.684	74.684
	VFG002076(gb|NP_248780)	clpV1	type VI secretion system AAA+ family ATPase [HSI-1 (VF0334) - Effector delivery system (VFC0086)] [Pseudomonas aeruginosa PAO1]	61.436	61.215	61.436	60.428	61.326	61.436	61.436	61.436	61.547	61.436	61.326
	VFG039536(gb|NP_820549)	CBU_1566	Coxiella Dot/Icm type IVB secretion system translocated effector [T4SS secreted effectors (VF0696) - Effector delivery system (VFC0086)] [Coxiella burnetii RSA 493]	0	0	0	60.377	0	0	0	0	0	0	0
Siderophore	VFG037414(gb|WP_012391956)	bauD	ferric siderophore ABC transporter, permease protein BauD [Acinetobactin (VF0467) - Nutritional/Metabolic factor (VFC0272)] [Acinetobacter baumannii ACICU]	70.903	69.868	70.199	70.569	70.903	70.199	70.569	70.903	70.234	70.903	70.569
	VFG037400(gb|WP_001223274)	bauC	ferric siderophore ABC transporter, permease protein BauC [Acinetobactin (VF0467) - Nutritional/Metabolic factor (VFC0272)] [Acinetobacter baumannii ACICU]	61.981	62.338	61.981	68.067	62.3	62.013	62.3	62.62	62.013	62.62	62.338
	VFG037372(gb|WP_001104139)	bauB	ferric siderophore ABC transporter, periplasmic siderophore-binding protein [Acinetobactin (VF0467) - Nutritional/Metabolic factor (VFC0272)] [Acinetobacter baumannii ACICU]	60.443	0	60.127	60.443	0	60.127	0	60.443	60.127	60	0
	VFG000925(gb|WP_000140634)	fepC	ferrienterobactin ABC transporter ATPase [Enterobactin (VF0228) - Nutritional/Metabolic factor (VFC0272)] [Escherichia coli CFT073]	61.776	62.162	61.776	0	61.776	0	62.548	62.162	61.776	61.776	62.162
Fitness	VFG036992(gb|WP_002224969)	mtrD	multiple transferable resistance system protein MtrD [MtrCDE (VF0451) - Antimicrobial activity/Competitive advantage (VFC0325)] [Neisseria meningitidis MC58]	0	0	0	60.949	0	0	0	0	0	0	0
	VFG049144(gb|WP_002892069)	acrB	acriflavine resistance protein B [AcrAB (VF0568) - Antimicrobial activity/Competitive advantage (VFC0325)] [Klebsiella pneumoniae subsp. pneumoniae NTUH-K2044]	0	0	0	75	0	0	0	0	0	0	0
Other	VFG037720(gb|WP_001027056)	adeG	cation/multidrug efflux pump [AdeFGH efflux pump (VF0504) - Biofilm (VFC0271)] [Acinetobacter baumannii ACICU]	70.798	60.99	70.798	69.062	70.704	70.704	70.704	70.704	70.704	60.799	60.991
	VFG016016(gb|NP_251086)	pvdF	pyoverdine synthetase F [Pyoverdine (VF0094) - Nutritional/Metabolic factor (VFC0272)] [Pseudomonas aeruginosa PAO1]	68.015	67.279	66.912	69.822	66.788	67.647	67.153	67.279	67.279	67.279	67.279
