# Supplementary material for: Genomic analysis of multidrug-resistant Delftia tsuruhatensis isolated from raw bovine milk
Source: Front Microbiol. 2024 Jan 4;14:1321122. doi: 10.3389/fmicb.2023.1321122 (PMC10794605; doi:10.3389/fmicb.2023.1321122)
Supplement: Supplementary file 3 [file Table_3.xlsx]

## Sheet: Sheet1
Table S3. Results of integron prediction in 11 genomes of D. tsuruhatensis and D. lacustris. Three types of integrons were observed: complete (include all int elements), In0 (integron-integrases lacking cassettes - include integrase only), and CALIN (clusters of attC sites lacking integron-integrases).
Species	Strain		Integron type			Integron elements
		Complete	In0	CALIN	Promoter	attI	attC	Protein
Delftia tsuruhatensis	MR-6/3H	-	-	-	-	-	-	-
Delftia tsuruhatensis	45.2.2	-	-	-	-	-	-	-
Delftia tsuruhatensis	CM13	-	-	-	-	-	-	-
Delftia tsuruhatensis	11304	-	-	-	-	-	-	-
Delftia tsuruhatensis	161/1	-	-	1	-	-	2	3
Delftia tsuruhatensis	391	-	-	-	-	-	-	-
Delftia tsuruhatensis	TR1180	1	-	-	Pc_1;Pint_1	1	2	2
Delftia tsuruhatensis	MTQ3	-	-	-	-	-	-	-
Delftia tsuruhatensis	NBRC 16741	-	-	-	-	-	-	-
Delftia lacustris	LZ-C	-	-	1	-	-	2	1
Delftia lacustris	LMG 24775	-	-	-	-	-	-	-
