# Supplementary material for: Genomic analysis of multidrug-resistant Delftia tsuruhatensis isolated from raw bovine milk
Source: Front Microbiol. 2024 Jan 4;14:1321122. doi: 10.3389/fmicb.2023.1321122 (PMC10794605; doi:10.3389/fmicb.2023.1321122)
Supplement: Supplementary file 4 [file Table_4.xlsx]

## Sheet: Sheet1
Table S4. List of strains (genomes) used in this study with GenBank accessions and metadata.
GenBank accession	BioSample	Species	Strain	Assembly level	Source type	Host/source	Notes	Geographic location
GCF_024655835.1	SAMN29581399	Delftia tsuruhatensis	1944-02-03	Scaffold	Animal	Danio rerio	Healphy: skin mucus	USA: Goucher College, Baltimore, Maryland
GCF_023958235.1	SAMN29042291	Delftia tsuruhatensis	45.2.2	Scaffold	Animal	Danio rerio	Healphy: skin mucus	USA: Goucher College, Baltimore, Maryland
GCF_001753225.1	SAMN05828192	Delftia tsuruhatensis	CM13	Complete Genome	Animal	Mice (C57BL/6)	Proximal colonic tissues	France: Institut Pasteur
GCF_004353655.1	SAMN10994697	Delftia tsuruhatensis	11304	Contig	Clinical	missing	Clinical isolate	Serbia
GCF_023631505.1	SAMN26355503	Delftia tsuruhatensis	161/1	Scaffold	Clinical	Homo sapiens		Russia: Samara
GCF_000710165.1	SAMN02863025	Delftia tsuruhatensis	391	Contig	Clinical	Homo sapiens	Acute Leukemia	China: Beijing
GCF_009362995.1	SAMN13049073	Delftia tsuruhatensis	TR1180	Complete Genome	Clinical	Homo sapiens	Sputum	China: Lishui
GCF_001021565.1	SAMN03651235	Delftia tsuruhatensis	MTQ3	Contig	Environmental	rhizosphere		China: Guizhou Province
GCF_001571325.1	SAMD00046762	Delftia tsuruhatensis	NBRC 16741	Contig	missing	missing		missing
GCF_001017795.1	SAMN02800873	Delftia lacustris	LZ-C	Contig	Environmental	refinery wastewater	Yellow River	China: Lanzhou
GCF_900107225.1	SAMN05421547	Delftia lacustris	LMG 24775	Contig	missing	missing		missing
GCF_903469625.1	SAMEA6847265	Delftia acidovorans	conventional rainbow trout larvae	Scaffold	Animal	Oncorhynchus mykiss	Healphy: larvae	France
GCA_016790545.1	SAMN17181092	Delftia acidovorans	MAG-209	Contig	Bioreactor	Sludge	Bioreactor sludge	China: Nanjing
GCA_001969245.1	SAMN04116731	Delftia acidovorans	ANG1	Complete Genome	Environmental	soil		USA: Angelo, CA
GCF_002751115.2	SAMN07945465	Delftia acidovorans	B15	Contig	Environmental	rhizosphere		Belgium
GCA_022393415.1	SAMN25942280	Delftia acidovorans	B21-011	Contig	Environmental	agricultural soil		Canada: Dunham, Quebec
GCF_013423845.1	SAMN15512205	Delftia acidovorans	B804	Complete Genome	Environmental	soil		China: Xinjiang Uyghur Autonomous Region
GCA_018887285.2	SAMN19651323	Delftia acidovorans	D4B	Contig	Environmental	soil		USA: Colorado
GCF_016405945.1	SAMN16411062	Delftia acidovorans	IB36	Scaffold	Environmental	soil		Denmark: Kongens Lyngby
GCF_002443055.1	SAMN07410697	Delftia acidovorans	RAY209	Chromosome	Environmental	Canola rhizosphere		Canada
GCA_002346955.1	SAMN06457218	Delftia acidovorans	UBA3003	Scaffold	Environmental	metal		USA: New York City
GCA_002484215.1	SAMN06454432	Delftia acidovorans	UBA7618	Scaffold	Environmental	soil		USA: Angelo, CA
GCA_002483375.1	SAMN06452164	Delftia acidovorans	UBA7660	Scaffold	Environmental	water		Brazil: Amazon River
GCF_022117555.1	SAMN23567018	Delftia acidovorans	UTDS19-35T5	Contig	Environmental	soil		USA: Dallas, Texas
GCF_000741825.1	SAMN02867546	Delftia acidovorans	2167	Scaffold	missing	missing		missing
GCF_900215545.1	SAMN05216519	Delftia acidovorans	ATCC 11299b	Contig	missing	missing		missing
GCF_016027775.1	SAMN13450421	Delftia acidovorans	FDAARGOS_891	Complete Genome	missing	missing		missing
GCF_016027075.1	SAMN13450439	Delftia acidovorans	FDAARGOS_909	Complete Genome	missing	missing		missing
GCF_016026535.1	SAMN13450469	Delftia acidovorans	FDAARGOS_939	Complete Genome	missing	missing		missing
GCF_003752215.1	SAMN10361615	Delftia acidovorans	JUb8	Scaffold	missing	missing		missing
GCF_001598795.1	SAMD00046897	Delftia acidovorans	NBRC 14950	Contig	missing	missing		missing
GCF_000018665.1	SAMN00623041	Delftia acidovorans	SPH-1	Complete Genome	missing	missing		missing
GCA_000739375.1	SAMN03081477	Comamonas testosteroni	TK102	Complete Genome	missing	missing		missing
